# Supplementary material for: Crayfish Eating in Snakes: Testing How Anatomy and Behavior Affect Prey Size and Feeding Performance
Source: Integr Org Biol. 2021 Jan 30;3(1):obab001. doi: 10.1093/iob/obab001 (PMC8023418; doi:10.1093/iob/obab001)
Supplement: obab001_Supplementary_Data [file obab001_supplementary_data.zip]

Archive with 4 entries (4 files):
- Crayfish_eating_snakes_supplement_v2.mp4
- IOB-2020-039.R2_Fig_Captions.docx
- IOB-2020-039.R2_Sup_Tables.docx
- IOB-2020-039.R2_Sup_Tables.pdf
